# Supplementary material for: Comparative Genomic and Microenvironmental Profiles of Hereditary and Sporadic TNBC in Colombian Women
Source: Biology (Basel). 2025 Nov 30;14(12):1706. doi: 10.3390/biology14121706 (PMC12730083; doi:10.3390/biology14121706)
Supplement: Supplementary file 1 [file biology-14-01706-s001.zip]

Archive with 1 entries (1 files):
- biology-3918040-supplementary.pdf
